# Supplementary material for: Triterpenoids CDDO and CDDO-EA Inhibit the Replication of Hepatitis B Virus by Modulating Nucleocapsid Assembly
Source: Int J Mol Sci. 2025 Dec 27;27(1):300. doi: 10.3390/ijms27010300 (PMC12785804; doi:10.3390/ijms27010300)
Supplement: Supplementary file 1 [file ijms-27-00300-s001.zip]

Archive with 1 entries (1 files):
- ijms-4029336-supplementary.pdf
